# Supplementary material for: Associations of Breast Cancer Treatments with One-Year Changes in Health-Related Fitness
Source: Cancers (Basel). 2025 Dec 17;17(24):4026. doi: 10.3390/cancers17244026 (PMC12730790; doi:10.3390/cancers17244026)
Supplement: Supplementary file 1 [file cancers-17-04026-s001.zip]

Archive with 1 entries (1 files):
- cancers-4015071-supplementary.pdf
